# Supplementary material for: Does the virus cross the road? Viral phylogeographic patterns among bobcat populations reflect a history of urban development
Source: Evol Appl. 2020 Feb 20;13(8):1806–17. doi: 10.1111/eva.12927 (PMC7463333; doi:10.1111/eva.12927)
Supplement: Supplementary file 2 [file EVA-13-1806-s002.csv]

Sample_ID	Collection_date	Host_population	Genbank_accession
X1086	01-June-2007	East-5	MN982700
X1090	06-August-2008	East-5	MN982705
X1091	06-August-2007	East-5	MN982701
X1116	28-January-2010	East-5	MN982702
X1165	28-October-2009	North-101	MN982669
X1169	25-January-2010	South-101	MN982682
X1173	11-December-2008	South-101	MN982681
X1295	05-December-2009	South-101	MN982679
X1304	07-July-2010	East-405	MN982688
X1309	21-July-2010	East-405	MN982684
X1340	09-November-2010	East-5	MN982703
X1506	25-January-2011	North-101	MN982671
X1508	26-January-2011	North-101	MN982670
X1517	27-August-2010	East-405	MN982683
X1520	22-September-2010	East-405	MN982690
X1523	01-October-2010	East-405	MN982689
X1542	20-January-2011	East-405	MN982685
X1544	09-February-2011	South-101	MN982687
X156	31-October-2003	North-101	MN982673
X169	27-January-2001	North-101	MN982675
X183R1	25-December-2000	North-101	MN982677
X188	30-September-1996	North-101	KF906143.1
X201	28-October-2001	South-101	KF906144.1
X204	25-November-2001	NA	KF906145.1
X208	15-December-2001	South-101	MN982686
X21	12-January-2003	East-5	KF906148.1
X211	14-January-2002	North-101	KF906146.1
X214	25-January-2002	North-101	KF906147.1
X22	13-January-2003	East-5	MN982693
X24	08-October-2003	East-5	MN982698
X240	15-November-2005	West-5	KF906149.1
X27	10-October-2003	East-5	MN982696
X31	12-December-2002	East-5	MN982699
X35	05-January-2003	East-5	MN982692
X36	07-January-2003	East-5	MN982691
X39	22-February-2006	West-5	KF906150.1
X401	08-December-2008	East-5	MN982697
X422	22-January-2009	East-5	MN982694
X55	23-February-2007	East-5	KF906151.1
X585	17-February-2009	East-5	KF906153.1
X599	19-February-2009	East-5	KF906154.1
X601	25-February-2009	East-5	MN982706
X603	27-February-2009	East-5	KF906155.1
X607	09-March-2009	East-5	MN982695
X63	07-March-2007	East-5	MN982704
X75	26-January-2006	West-5	MN982707
X76	18-January-2006	West-5	KF906152.1
X902	01-February-2006	North-101	MN982676
X913R1	21-January-2011	North-101	MN982674
X915	08-February-2008	North-101	MN982672
X917	24-October-2008	South-101	MN982678
X921	08-November-2008	South-101	MN982680
